# Supplementary material for: Control of Murine Cytomegalovirus Infection by γδ T Cells
Source: PLoS Pathog. 2015 Feb 6;11(2):e1004481. doi: 10.1371/journal.ppat.1004481 (PMC4450058; doi:10.1371/journal.ppat.1004481)
Supplement: S2 Table — (XLSX) [file ppat.1004481.s009.xlsx]

## Sheet: Tabelle1
Primer Vγ NGS
Primer	Sequenz
Vg1_3_A_Key	CGT ATC GCC TCC CTC GCG CCA TCA GCA ACA CAG CTA TAC ATT GGT AC		CGT ATC GCC TCC CTC GCG CCA	=> A-Primer
Vg4_A_Key	CGT ATC GCC TCC CTC GCG CCA TCA GAC TGG TAC CGG CAG AAA CCA AA		CTA TGC GCC TTG CCA GCC CGC	=> B-Primer
Vg5_A_Key	CGT ATC GCC TCC CTC GCG CCA TCA GAT TGT GCA CTG GTA CCA ACT GA		TCAG	=> Key
Vg6_A_Key	CGT ATC GCC TCC CTC GCG CCA TCA GCA CTG GTA CCA AGA GAA GCC AG		black	=> Locus-spezifischer Primer
Vg7_A_Key	CGT ATC GCC TCC CTC GCG CCA TCA GAA GCT AGA GGG GTC CTC TGC		AC GAG TGC GT	=> MID
Cgamma_B_Key_MID1	CTA TGC GCC TTG CCA GCC CGC TCA GAC GAG TGC GTG AAG GAA GRA AAA TAG TRG GCT T
Cgamma_B_Key_MID2	CTA TGC GCC TTG CCA GCC CGC TCA GAC GCT CGA CAG AAG GAA GRA AAA TAG TRG GCT T
Cgamma_B_Key_MID3	CTA TGC GCC TTG CCA GCC CGC TCA GAG ACG CAC TCG AAG GAA GRA AAA TAG TRG GCT T
Cgamma_B_Key_MID4	CTA TGC GCC TTG CCA GCC CGC TCA GAG CAC TGT AGG AAG GAA GRA AAA TAG TRG GCT T
Cgamma_B_Key_MID5	CTA TGC GCC TTG CCA GCC CGC TCA GAT CAG ACA CGG AAG GAA GRA AAA TAG TRG GCT T
Cgamma_B_Key_MID6	CTA TGC GCC TTG CCA GCC CGC TCA GAT ATC GCG AGG AAG GAA GRA AAA TAG TRG GCT T
Cgamma_B_Key_MID7	CTA TGC GCC TTG CCA GCC CGC TCA GCG TGT CTC TAG AAG GAA GRA AAA TAG TRG GCT T
Cgamma_B_Key_MID8	CTA TGC GCC TTG CCA GCC CGC TCA GCT CGC GTG TCG AAG GAA GRA AAA TAG TRG GCT T
Cgamma_B_Key_MID10	CTA TGC GCC TTG CCA GCC CGC TCA GTC TCT ATG CGG AAG GAA GRA AAA TAG TRG GCT T
Cgamma_B_Key_MID11	CTA TGC GCC TTG CCA GCC CGC TCA GTG ATA CGT CTG AAG GAA GRA AAA TAG TRG GCT T
Cgamma_B_Key_MID13	CTA TGC GCC TTG CCA GCC CGC TCA GCA TAG TAG TGG AAG GAA GRA AAA TAG TRG GCT T
Cgamma_B_Key_MID14	CTA TGC GCC TTG CCA GCC CGC TCA GCG AGA GAT ACG AAG GAA GRA AAA TAG TRG GCT T
Cgamma_B_Key_MID15	CTA TGC GCC TTG CCA GCC CGC TCA GAT ACG ACG TAG AAG GAA GRA AAA TAG TRG GCT T
Cgamma_B_Key_MID16	CTA TGC GCC TTG CCA GCC CGC TCA GTC ACG TAC TAG AAG GAA GRA AAA TAG TRG GCT T
Cgamma_B_Key_MID17	CTA TGC GCC TTG CCA GCC CGC TCA GCG TCT AGT ACG AAG GAA GRA AAA TAG TRG GCT T
Cgamma_B_Key_MID18	CTA TGC GCC TTG CCA GCC CGC TCA GTC TAC GTA GCG AAG GAA GRA AAA TAG TRG GCT T
Cgamma_B_Key_MID19	CTA TGC GCC TTG CCA GCC CGC TCA GTG TAC TAC TCG AAG GAA GRA AAA TAG TRG GCT T
Cgamma_B_Key_MID20	CTA TGC GCC TTG CCA GCC CGC TCA GAC GAC TAC AGG AAG GAA GRA AAA TAG TRG GCT T
Cgamma_B_Key_MID21	CTA TGC GCC TTG CCA GCC CGC TCA GCG TAG ACT AGG AAG GAA GRA AAA TAG TRG GCT T
Cgamma_B_Key_MID22	CTA TGC GCC TTG CCA GCC CGC TCA GTA CGA GTA TGG AAG GAA GRA AAA TAG TRG GCT T
